# Supplementary material for: The Reach, Effectiveness, Adoption, Implementation, and Maintenance of Digital Mental Health Interventions for College Students: A Systematic Review
Source: Curr Psychiatry Rep. 2024 Oct 11;26(12):683–93. doi: 10.1007/s11920-024-01545-w (PMC11706926; doi:10.1007/s11920-024-01545-w)
Supplement: Supplementary file 1 — Supplementary file1 (XLSX 13 KB) [file 11920_2024_1545_MOESM1_ESM.xlsx]

## Sheet: Sheet1
Search Terms	Database
ab(digital) AND ab(mental health) AND ab(intervention*) AND ab(college student*)	Psycinfo
ab(online) AND ab(mental health) AND ab(intervention*) AND ab(college student*)	Psycinfo
ab(internet) AND ab(mental health) AND ab(intervention*) AND ab(college student*)	Psycinfo
ab(internet) AND ab(wellness) AND ab(intervention*) AND ab(college student*)	Psycinfo
ab(internet) AND ab(well-being) AND ab(intervention*) AND ab(college student*)	Psycinfo
ab(online) AND ab(well-being) AND ab(intervention*) AND ab(college student*)	Psycinfo
ab(online) AND ab(wellness) AND ab(intervention*) AND ab(college student*)	Psycinfo
ab(internet) AND ab(wellness) AND ab(intervention*) AND ab(college student*)	Psycinfo
ab(internet) AND ab(well-being) AND ab(intervention*) AND ab(college student*)	Psycinfo
(((digital[Title/Abstract]) AND (treatments[Title/Abstract])) AND (mental health[Title/Abstract])) AND (college students[Title/Abstract])	PubMed
((digital intervention[Title/Abstract]) AND (mental health[Title/Abstract])) AND (college students[Title/Abstract])	PubMed
((online intervention[Title/Abstract]) AND (mental health[Title/Abstract])) AND (college students[Title/Abstract])	PubMed
((university students[Title/Abstract]) AND (digital mental health interventions[Title/Abstract])) AND (mental health[Title/Abstract])	PubMed
(((mental well-being[Title/Abstract]) AND (digital[Title/Abstract])) AND (interventions[Title/Abstract])) AND (college students[Title/Abstract])	PubMed
(digital mental health interventions[Title/Abstract]) AND (college students[Title/Abstract])	PubMed
(((online[Title/Abstract]) AND (intervention*[Title/Abstract])) AND (college student*[Title/Abstract])) AND (mental health[Title/Abstract])	PubMed
((online intervention*[Title/Abstract]) AND (mental health[Title/Abstract])) AND (college student*[Title/Abstract])	PubMed
((digital intervention*[Title/Abstract]) AND (college student*[Title/Abstract])) AND (mental health[Title/Abstract])	PubMed
(((internet[Title/Abstract]) AND (well-being[Title/Abstract])) AND (treatment*[Title/Abstract])) AND (college students[Title/Abstract])	PubMed
(((internet[Title/Abstract]) AND (mental health[Title/Abstract])) AND (treatment*[Title/Abstract])) AND (college students[Title/Abstract])	PubMed
(((internet[Title/Abstract]) AND (wellness[Title/Abstract])) AND (college student*[Title/Abstract])) AND (treatment*[Title/Abstract])	PubMed
(((internet[Title/Abstract]) AND (intervention*[Title/Abstract])) AND (college students[Title/Abstract])) AND (well-being[Title/Abstract])	PubMed
(((internet[Title/Abstract]) AND (mental health[Title/Abstract])) AND (intervention*[Title/Abstract])) AND (college student*[Title/Abstract])	PubMed
(((internet[Title/Abstract]) AND (wellness[Title/Abstract])) AND (intervention*[Title/Abstract])) AND (college student*[Title/Abstract])	PubMed
(((internet[Title/Abstract]) AND (well-being[Title/Abstract])) AND (college student*[Title/Abstract])) AND (therapeutic*[Title/Abstract])	PubMed
(((internet[Title/Abstract]) AND (mental health [Title/Abstract])) AND (college student*[Title/Abstract])) AND (therapeutic*[Title/Abstract])	PubMed
(((internet[Title/Abstract]) AND (wellness [Title/Abstract])) AND (college student*[Title/Abstract])) AND (therapeutic*[Title/Abstract])	PubMed
(((digital[Title/Abstract]) AND (well-being [Title/Abstract])) AND (college student*[Title/Abstract])) AND (treatment*[Title/Abstract])	PubMed
(((digital[Title/Abstract]) AND (wellness [Title/Abstract])) AND (college student*[Title/Abstract])) AND (treatment*[Title/Abstract])	PubMed
(((digital[Title/Abstract]) AND (well-being [Title/Abstract])) AND (college student*[Title/Abstract])) AND (intervention*[Title/Abstract])	PubMed
(((digital[Title/Abstract]) AND (mental health [Title/Abstract])) AND (college student*[Title/Abstract])) AND (intervention*[Title/Abstract])	PubMed
(((digital[Title/Abstract]) AND (wellness [Title/Abstract])) AND (college student*[Title/Abstract])) AND (intervention*[Title/Abstract])	PubMed
(((digital[Title/Abstract]) AND (wellness [Title/Abstract])) AND (college student*[Title/Abstract])) AND (therapeutic*[Title/Abstract])	PubMed
(((digital[Title/Abstract]) AND (mental health[Title/Abstract])) AND (college student*[Title/Abstract])) AND (therapeutic*[Title/Abstract])	PubMed
(((digital[Title/Abstract]) AND (well-being[Title/Abstract])) AND (college student*[Title/Abstract])) AND (therapeutic*[Title/Abstract])	PubMed
(((digital[Title/Abstract]) AND (well-being [Title/Abstract])) AND (undergraduate*[Title/Abstract])) AND (therapeutic*[Title/Abstract])	PubMed
(((digital[Title/Abstract]) AND (well-being [Title/Abstract])) AND (undergraduate*[Title/Abstract])) AND (intervention*[Title/Abstract])	PubMed
(((online[Title/Abstract]) AND (mental health [Title/Abstract])) AND (college student*[Title/Abstract])) AND (intervention*[Title/Abstract])	PubMed
[Abstract: digital] AND [Abstract: mental health] AND [Abstract: intervention] AND [Abstract: college student] AND [E-Publication Date: Past 5 years]	ACM
(((online[Title/Abstract]) AND (well-being [Title/Abstract])) AND (college student*[Title/Abstract])) AND (intervention*[Title/Abstract])	PubMed
(((((((((((internet[Title/Abstract]) OR (online[Title/Abstract])) OR (digital[Title/Abstract])) AND (intervention*[Title/Abstract])) OR (therapeutic*[Title/Abstract])) OR (treatment*[Title/Abstract])) AND (college student*[Title/Abstract])) OR (undergraduate*[Title/Abstract])) OR (graduate*[Title/Abstract])) AND (mental health[Title/Abstract])) OR (well-being[Title/Abstract])) OR (wellness[Title/…	PubMed
[Abstract: internet] AND [Abstract: mental health] AND [Abstract: intervention*] AND [Abstract: college student*] AND [E-Publication Date: Past 5 years]	ACM
[All: internet] AND [All: wellness] AND [All: intervention] AND [Abstract: college student*] AND [E-Publication Date: Past 5 years]	ACM
[All: internet] AND [All: wellbeing] AND [All: intervention] AND [Abstract: college student*] AND [E-Publication Date: Past 5 years]	ACM
(((online[Title/Abstract]) AND (wellness[Title/Abstract])) AND (intervention*[Title/Abstract])) AND (college student*[Title/Abstract])	PubMed
(((online[Title/Abstract]) AND (mental health[Title/Abstract])) AND (college student*[Title/Abstract])) AND (treatment*[Title/Abstract])	PubMed
(((online[Title/Abstract]) AND (well-being[Title/Abstract])) AND (college student*[Title/Abstract])) AND (treatment*[Title/Abstract])	PubMed
(((online[Title/Abstract]) AND (wellness[Title/Abstract])) AND (college student*[Title/Abstract])) AND (treatment*[Title/Abstract])	PubMed
(((online[Title/Abstract]) AND (mental health[Title/Abstract])) AND (college student*[Title/Abstract])) AND (therapeutic*[Title/Abstract])	PubMed
(((online[Title/Abstract]) AND (well-being[Title/Abstract])) AND (college student*[Title/Abstract])) AND (therapeutic*[Title/Abstract])	PubMed
(((online[Title/Abstract]) AND (wellness[Title/Abstract])) AND (college student*[Title/Abstract])) AND (therapeutic*[Title/Abstract])	PubMed
(((digital[Title/Abstract]) AND (mental health[Title/Abstract])) AND (treatment*[Title/Abstract])) AND (undergraduate*[Title/Abstract])	PubMed
(((digital[Title/Abstract]) AND (mental health[Title/Abstract])) AND (therapeutic*[Title/Abstract])) AND (graduate*[Title/Abstract])	PubMed
(((digital[Title/Abstract]) AND (mental health[Title/Abstract])) AND (intervention*[Title/Abstract])) AND (graduate*[Title/Abstract])	PubMed
(((digital[Title/Abstract]) AND (mental health[Title/Abstract])) AND (treatment*[Title/Abstract])) AND (graduate*[Title/Abstract])	PubMed
(((internet[Title/Abstract]) AND (mental health[Title/Abstract])) AND (undergraduate*[Title/Abstract])) AND (therapeutic*[Title/Abstract])	PubMed
(((internet[Title/Abstract]) AND (mental health[Title/Abstract])) AND (undergraduate*[Title/Abstract])) AND (intervention*[Title/Abstract])	PubMed
(((internet[Title/Abstract]) AND (mental health[Title/Abstract])) AND (undergraduate*[Title/Abstract])) AND (treatment*[Title/Abstract])	PubMed
(((internet[Title/Abstract]) AND (mental health[Title/Abstract])) AND (graduate*[Title/Abstract])) AND (treatment*[Title/Abstract])	PubMed
(((internet[Title/Abstract]) AND (mental health[Title/Abstract])) AND (graduate*[Title/Abstract])) AND (therapeutic*[Title/Abstract])	PubMed
(((internet[Title/Abstract]) AND (mental health[Title/Abstract])) AND (graduate*[Title/Abstract])) AND (intervention*[Title/Abstract])	PubMed
(((online[Title/Abstract]) AND (mental health[Title/Abstract])) AND (intervention*[Title/Abstract])) AND (graduate*[Title/Abstract])	PubMed
(((online[Title/Abstract]) AND (mental health[Title/Abstract])) AND (therapeutic*[Title/Abstract])) AND (graduate*[Title/Abstract])	PubMed
(((online[Title/Abstract]) AND (mental health[Title/Abstract])) AND (treatment*[Title/Abstract])) AND (graduate*[Title/Abstract])	PubMed
(((online[Title/Abstract]) AND (mental health[Title/Abstract])) AND (treatment*[Title/Abstract])) AND (undergraduate*[Title/Abstract])	PubMed
(((online[Title/Abstract]) AND (mental health[Title/Abstract])) AND (therapeutic*[Title/Abstract])) AND (undergraduate*[Title/Abstract])	PubMed
(((online[Title/Abstract]) AND (mental health[Title/Abstract])) AND (intervention*[Title/Abstract])) AND (undergraduate*[Title/Abstract])	PubMed
(((digital[Title/Abstract]) AND (wellness[Title/Abstract])) AND (therapeutic*[Title/Abstract])) AND (undergraduate*[Title/Abstract])	PubMed
(((digital[Title/Abstract]) AND (wellness[Title/Abstract])) AND (intervention[Title/Abstract])) AND (undergraduate[Title/Abstract])	PubMed
(((digital[Title/Abstract]) AND (wellness[Title/Abstract])) AND (treatment[Title/Abstract])) AND (undergraduate[Title/Abstract])	PubMed
(((digital[Title/Abstract]) AND (well-being[Title/Abstract])) AND (treatment[Title/Abstract])) AND (undergraduate[Title/Abstract])	PubMed
(((digital[Title/Abstract]) AND (well-being[Title/Abstract])) AND (therapeutic[Title/Abstract])) AND (undergraduate[Title/Abstract])	PubMed
(((digital[Title/Abstract]) AND (well-being[Title/Abstract])) AND (intervention[Title/Abstract])) AND (undergraduate[Title/Abstract])	PubMed
(((digital[Title/Abstract]) AND (wellness[Title/Abstract])) AND (intervention[Title/Abstract])) AND (graduate[Title/Abstract])	PubMed
(((digital[Title/Abstract]) AND (wellness[Title/Abstract])) AND (therapeutic[Title/Abstract])) AND (graduate[Title/Abstract])	PubMed
(((digital[Title/Abstract]) AND (wellness[Title/Abstract])) AND (intervention[Title/Abstract])) AND (graduate[Title/Abstract])	PubMed
(((digital[Title/Abstract]) AND (well-being[Title/Abstract])) AND (intervention[Title/Abstract])) AND (graduate[Title/Abstract])	PubMed
(((digital[Title/Abstract]) AND (well-being[Title/Abstract])) AND (therapeutic[Title/Abstract])) AND (graduate[Title/Abstract])	PubMed
(((digital[Title/Abstract]) AND (well-being[Title/Abstract])) AND (treatment[Title/Abstract])) AND (graduate[Title/Abstract])	PubMed
(((online[Title/Abstract]) AND (well-being[Title/Abstract])) AND (intervention[Title/Abstract])) AND (graduate[Title/Abstract])	PubMed
(((online[Title/Abstract]) AND (well-being[Title/Abstract])) AND (treatment[Title/Abstract])) AND (graduate[Title/Abstract])	PubMed
(((online[Title/Abstract]) AND (well-being[Title/Abstract])) AND (therapeutic[Title/Abstract])) AND (graduate[Title/Abstract])	PubMed
(((online[Title/Abstract]) AND (wellness[Title/Abstract])) AND (therapeutic[Title/Abstract])) AND (graduate[Title/Abstract])	PubMed
(((online[Title/Abstract]) AND (wellness[Title/Abstract])) AND (intervention[Title/Abstract])) AND (graduate[Title/Abstract])	PubMed
(((online[Title/Abstract]) AND (wellness[Title/Abstract])) AND (treatment[Title/Abstract])) AND (graduate[Title/Abstract])	PubMed
(((online[Title/Abstract]) AND (wellness[Title/Abstract])) AND (treatment[Title/Abstract])) AND (undergraduate[Title/Abstract])	PubMed
(((online[Title/Abstract]) AND (wellness[Title/Abstract])) AND (therapeutic[Title/Abstract])) AND (undergraduate[Title/Abstract])	PubMed
(((online[Title/Abstract]) AND (wellness[Title/Abstract])) AND (intervention[Title/Abstract])) AND (undergraduate[Title/Abstract])	PubMed
(((online[Title/Abstract]) AND (well-being[Title/Abstract])) AND (intervention[Title/Abstract])) AND (undergraduate[Title/Abstract])	PubMed
(((online[Title/Abstract]) AND (well-being[Title/Abstract])) AND (treatment[Title/Abstract])) AND (undergraduate[Title/Abstract])	PubMed
(((online[Title/Abstract]) AND (well-being[Title/Abstract])) AND (therapeutic[Title/Abstract])) AND (undergraduate[Title/Abstract])	PubMed
(((internet[Title/Abstract]) AND (well-being[Title/Abstract])) AND (therapeutic[Title/Abstract])) AND (undergraduate[Title/Abstract])	PubMed
(((internet[Title/Abstract]) AND (well-being[Title/Abstract])) AND (treatment[Title/Abstract])) AND (undergraduate[Title/Abstract])	PubMed
(((internet[Title/Abstract]) AND (well-being[Title/Abstract])) AND (intervention[Title/Abstract])) AND (undergraduate[Title/Abstract])	PubMed
(((internet[Title/Abstract]) AND (wellness[Title/Abstract])) AND (intervention[Title/Abstract])) AND (undergraduate[Title/Abstract])	PubMed
(((internet[Title/Abstract]) AND (wellness[Title/Abstract])) AND (therapeutic[Title/Abstract])) AND (undergraduate[Title/Abstract])	PubMed
(((internet[Title/Abstract]) AND (wellness[Title/Abstract])) AND (treatment[Title/Abstract])) AND (undergraduate[Title/Abstract])	PubMed
(((internet[Title/Abstract]) AND (wellness[Title/Abstract])) AND (treatment[Title/Abstract])) AND (graduate[Title/Abstract])	PubMed
(((internet[Title/Abstract]) AND (wellness[Title/Abstract])) AND (therapeutic[Title/Abstract])) AND (graduate[Title/Abstract])	PubMed
(((internet[Title/Abstract]) AND (wellness[Title/Abstract])) AND (intervention[Title/Abstract])) AND (graduate[Title/Abstract])	PubMed
(((internet[Title/Abstract]) AND (well-being[Title/Abstract])) AND (intervention[Title/Abstract])) AND (graduate[Title/Abstract])	PubMed
(((internet[Title/Abstract]) AND (well-being[Title/Abstract])) AND (treatment[Title/Abstract])) AND (graduate[Title/Abstract])	PubMed
(((internet[Title/Abstract]) AND (well-being[Title/Abstract])) AND (therapeutic[Title/Abstract])) AND (graduate[Title/Abstract])	PubMed
(((digital[Title/Abstract]) AND (well-being[Title/Abstract])) AND (intervention[Title/Abstract])) AND (international student[Title/Abstract])	PubMed
abstract(digital) AND abstract(wellbeing) AND abstract(intervention) AND college	APA PsycInfo
abstract(digital) AND abstract(wellbeing) AND abstract(intervention) AND graduate student*	APA PsycInfo
abstract(digital) AND abstract(wellbeing) AND abstract(treatment) AND graduate student*	APA PsycInfo
abstract(mobile app ) AND abstract(university ) AND intervention	APA PsycInfo
abstract(internet) AND abstract(university) AND abstract(intervention)	APA PsycInfo
abstract(online) AND abstract(wellbeing ) AND abstract(intervention) AND abstract(undergraduate )	APA PsycInfo
abstract(online) AND abstract(mental health ) AND abstract(treatment ) AND abstract(college student* )	APA PsycInfo
abstract(internet) AND abstract(mental health ) AND abstract(intervention* ) AND abstract(college student* )	APA PsycInfo
abstract(intervention) AND abstract(mental health ) AND abstract(single session ) AND abstract(college student* )	APA PsycInfo
abstract(undergraduate*) AND abstract(intervention) AND abstract(digital )	APA PsycInfo
abstract(undergraduate*) AND abstract(intervention) AND abstract(mobile )	APA PsycInfo
abstract(mental health ) AND abstract(undergraduate*) AND abstract(intervention* ) AND abstract(online )	APA PsycInfo
abstract(wellness) AND abstract(graduate*) AND abstract(online) AND abstract(intervention)
abstract(mental health ) AND abstract(graduate*) AND abstract(mobile ) AND abstract(intervention)
abstract(internet) AND abstract(well-being) AND abstract(treatment*) AND abstract(college student*)	PsycINFO
abstract(internet) AND abstract(mental health) AND abstract(treatment*) AND abstract(college student*)	PsycINFO
abstract(internet) AND abstract(wellness) AND abstract(treatment*) AND abstract(college student*)	PsycINFO
abstract(internet) AND abstract(wellness) AND abstract(therapeutic*) AND abstract(college student*)	PsycINFO
abstract(internet) AND abstract(well-being) AND abstract(therapeutic*) AND abstract(college student*)	PsycINFO
abstract(internet) AND abstract(mental health) AND abstract(therapeutic*) AND abstract(college student*)	PsycINFO
abstract(digital) AND abstract(mental health) AND abstract(therapeutic*) AND abstract(college student*)	PsycINFO
abstract(digital) AND abstract(wellness) AND abstract(therapeutic*) AND abstract(college student*)	PsycINFO
abstract(digital) AND abstract(well-being) AND abstract(therapeutic*) AND abstract(college student*)	PsycINFO
abstract(digital) AND abstract(wellness) AND abstract(intervention*) AND abstract(college student*)	PsycINFO
abstract(digital) AND abstract(mental health) AND abstract(intervention*) AND abstract(college student*)	PsycINFO
abstract(digital) AND abstract(well-being) AND abstract(intervention*) AND abstract(college student*)	PsycINFO
abstract(digital) AND abstract(wellness) AND abstract(treatment*) AND abstract(college student*)	PsycINFO
abstract(digital) AND abstract(well-being) AND abstract(treatment*) AND abstract(college student*)	PsycINFO
abstract(digital) AND abstract(mental health) AND abstract(treatment*) AND abstract(college student*)	PsycINFO
abstract(online) AND abstract(mental health) AND abstract(treatment*) AND abstract(college student*)	PsycINFO
abstract(online) AND abstract(wellness) AND abstract(treatment*) AND abstract(college student*)	PsycINFO
abstract(online) AND abstract(well-being) AND abstract(treatment*) AND abstract(college student*)	PsycINFO
abstract(online) AND abstract(mental health) AND abstract(intervention*) AND abstract(college student*)	PsycINFO
abstract(online) AND abstract(wellness) AND abstract(intervention*) AND abstract(college student*)	PsycINFO
abstract(online) AND abstract(well-being) AND abstract(intervention*) AND abstract(college student*)	PsycINFO
abstract(online) AND abstract(mental health) AND abstract(therapeutic*) AND abstract(college student*)	PsycINFO
abstract(online) AND abstract(well-being) AND abstract(therapeutic*) AND abstract(college student*)	PsycINFO
abstract(online) AND abstract(wellness) AND abstract(therapeutic*) AND abstract(college student*)	PsycINFO
abstract(digital) AND abstract(mental health) AND abstract(therapeutic*) AND abstract(undergraduate*)	PsycINFO
abstract(digital) AND abstract(mental health) AND abstract(intervention*) AND abstract(undergraduate*)	PsycINFO
abstract(digital) AND abstract(mental health) AND abstract(treatment*) AND abstract(undergraduate*)	PsycINFO
abstract(digital) AND abstract(mental health) AND abstract(therapeutic*) AND abstract(graduate*)	PsycINFO
abstract(digital) AND abstract(mental health) AND abstract(intervention*) AND abstract(graduate*)	PsycINFO
abstract(digital) AND abstract(mental health) AND abstract(treatment*) AND abstract(graduate*)	PsycINFO
abstract(internet) AND abstract(mental health) AND abstract(treatment*) AND abstract(graduate*)	PsycINFO
abstract(internet) AND abstract(mental health) AND abstract(intervention*) AND abstract(graduate*)	PsycINFO
abstract(internet) AND abstract(mental health) AND abstract(therapeutic*) AND abstract(graduate*)	PsycINFO
abstract(internet) AND abstract(mental health) AND abstract(therapeutic*) AND abstract(undergraduate*)	PsycINFO
abstract(internet) AND abstract(mental health) AND abstract(treatment*) AND abstract(undergraduate*)	PsycINFO
abstract(internet) AND abstract(mental health) AND abstract(intervention*) AND abstract(undergraduate*)	PsycINFO
abstract(online) AND abstract(mental health) AND abstract(intervention*) AND abstract(undergraduate*)	PsycINFO
abstract(online) AND abstract(mental health) AND abstract(therapeutic*) AND abstract(undergraduate*)	PsycINFO
abstract(online) AND abstract(mental health) AND abstract(treatment*) AND abstract(undergraduate*)	PsycINFO
abstract(online) AND abstract(mental health) AND abstract(treatment*) AND abstract(graduate*)	PsycINFO
abstract(online) AND abstract(mental health) AND abstract(therapeutic*) AND abstract(graduate*)	PsycINFO
abstract(online) AND abstract(mental health) AND abstract(intervention*) AND abstract(graduate*)	PsycINFO
abstract(digital) AND abstract(wellness) AND abstract(intervention*) AND abstract(undergraduate*)	PsycINFO
abstract(digital) AND abstract(wellness) AND abstract(treatment*) AND abstract(undergraduate*)	PsycINFO
abstract(digital) AND abstract(wellness) AND abstract(therapeutic*) AND abstract(undergraduate*)	PsycINFO
abstract(digital) AND abstract(well-being) AND abstract(therapeutic*) AND abstract(undergraduate*)	PsycINFO
abstract(digital) AND abstract(well-being) AND abstract(treatment*) AND abstract(undergraduate*)	PsycINFO
abstract(digital) AND abstract(well-being) AND abstract(intervention*) AND abstract(undergraduate*)	PsycINFO
abstract(digital) AND abstract(wellness) AND abstract(intervention*) AND abstract(undergraduate*)	PsycINFO
abstract(digital) AND abstract(wellness) AND abstract(treatment*) AND abstract(undergraduate*)	PsycINFO
abstract(digital) AND abstract(well-being) AND abstract(treatment*) AND abstract(undergraduate*)	PsycINFO
abstract(digital) AND abstract(well-being) AND abstract(therapeutic*) AND abstract(undergraduate*)	PsycINFO
abstract(digital) AND abstract(well-being) AND abstract(intervention*) AND abstract(undergraduate*)	PsycINFO
abstract(online) AND abstract(well-being) AND abstract(intervention*) AND abstract(undergraduate*)	PsycINFO
abstract(online) AND abstract(well-being) AND abstract(treatment*) AND abstract(undergraduate*)	PsycINFO
abstract(online) AND abstract(well-being) AND abstract(therapeutic*) AND abstract(undergraduate*)	PsycINFO
abstract(online) AND abstract(wellness) AND abstract(treatment*) AND abstract(undergraduate*)	PsycINFO
abstract(online) AND abstract(wellness) AND abstract(intervention*) AND abstract(undergraduate*)	PsycINFO
abstract(online) AND abstract(wellness) AND abstract(therapeutic*) AND abstract(undergraduate*)	PsycINFO
abstract(online) AND abstract(wellness) AND abstract(therapeutic*) AND abstract(graduate*)	PsycINFO
abstract(online) AND abstract(wellness) AND abstract(intervention*) AND abstract(graduate*)	PsycINFO
abstract(online) AND abstract(wellness) AND abstract(treatment*) AND abstract(graduate*)	PsycINFO
abstract(online) AND abstract(well-being) AND abstract(treatment*) AND abstract(graduate*)	PsycINFO
abstract(online) AND abstract(well-being) AND abstract(therapeutic*) AND abstract(graduate*)	PsycINFO
abstract(online) AND abstract(well-being) AND abstract(intervention*) AND abstract(graduate*)	PsycINFO
abstract(internet) AND abstract(well-being) AND abstract(intervention*) AND abstract(graduate*)	PsycINFO
abstract(internet) AND abstract(well-being) AND abstract(treatment*) AND abstract(graduate*)	PsycINFO
abstract(internet) AND abstract(well-being) AND abstract(therapeutic*) AND abstract(graduate*)	PsycINFO
abstract(internet) AND abstract(wellness) AND abstract(treatment*) AND abstract(graduate*)	PsycINFO
abstract(internet) AND abstract(wellness) AND abstract(intervention*) AND abstract(graduate*)	PsycINFO
abstract(internet) AND abstract(wellness) AND abstract(therapeutic*) AND abstract(graduate*)	PsycINFO
abstract(internet) AND abstract(wellness) AND abstract(therapeutic*) AND abstract(undergraduate*)	PsycINFO
abstract(internet) AND abstract(wellness) AND abstract(treatment*) AND abstract(undergraduate*)	PsycINFO
abstract(internet) AND abstract(wellness) AND abstract(intervention*) AND abstract(undergraduate*)	PsycINFO
abstract(internet) AND abstract(well-being) AND abstract(intervention*) AND abstract(undergraduate*)	PsycINFO
abstract(internet) AND abstract(well-being) AND abstract(therapeutic*) AND abstract(undergraduate*)	PsycINFO
abstract(internet) AND abstract(well-being) AND abstract(treatment*) AND abstract(undergraduate*)	PsycINFO
abstract(internet) AND abstract(well-being) AND abstract(treatment*) AND abstract(university student*)	PsycINFO
abstract(digital) AND abstract(mental health) AND abstract(treatment*) AND abstract(university student*)	PsycINFO
