# Supplementary material for: The Reach, Effectiveness, Adoption, Implementation, and Maintenance of Digital Mental Health Interventions for College Students: A Systematic Review
Source: Curr Psychiatry Rep. 2024 Oct 11;26(12):683–93. doi: 10.1007/s11920-024-01545-w (PMC11706926; doi:10.1007/s11920-024-01545-w)
Supplement: Supplementary file 2 — Supplementary file2 (XLSX 82 KB) [file 11920_2024_1545_MOESM2_ESM.xlsx]

## Sheet: Table I
Title	Authors & Year	Country	College student Type	N (sample size)	Gender	Latine >16% (US/CAN ONLY)	Black >10% (US/CAN ONLY)	Asian>6% (US/CAN ONLY)	Main Psychological Outcomes	Secondary Psychological Outcomes	Effectiveness for primary target(s): Effective/Partially/Not, NA	Adoption (Population-Level)	Adoption (Individual-level)	Usage Time	Adherence	Implementation	Implementation Site	Implementation Description
A randomized clinical trial of a gamified app for the treatment of perfectionism	Abramovitch et al., 2023	US	Undergrad	70	74.3% female, 14.3% male, 11.4% other	X	X	X	Perfectionism	Depression, OCD, Impairment, COVID stress	Yes	15.7% (1404/8937) responded to enrollment email. 36.4% (147/404) of eligible students enrolled in study.
An Eight-Week, Web-Based Mindfulness Virtual Community Intervention for Students’ Mental Health: Randomized Controlled Trial	Ahmad et al., 2020	Canada	Undergrad	113	75.22% female, 24.78% male			X	Depression, anxiety, and stress	Quality of life, life satisfaction, and mindfulness	Partially
Peer coach support in internet-based cognitive behavioral therapy for college students with social anxiety disorder: efficacy and acceptability	Bautista et al., 2022	US	Undergrad	35	71.4% female, 28.6% male		X	X		replication of previous efficacy findings of the app (measured social anxiety through Social Interaction Anxiety Scale)		91.4% (32/35) students who were eligible agreed to participate.
Effects of a Brief, Solution-Focused, Digital Intervention on Social Wellness Among College Students: A Pilot Study	Beauchemin et al., 2023	United States	Undergrad	133	73.1% female, 26.1% male				perceived stress, satisfaction with life, well-being, and subjective happiness	participant goal attainment (4 new items about goal attainment were added at post-intervention to assess how setting goals influenced primary outcomes): goal completion, setting realistic goals, confidence in goal completion,and typical completion of goals.	Yes
Treatment Delivery Preferences Associated With Type of Mental Disorder and Perceived Treatment Barriers Among Mexican University Students	Benjet et al., 2020	Mexico	Undergrad	7849	54.73% female, 45.27% male
Internet-delivered cognitive behavior therapy versus treatment as usual for anxiety and depression among Latin American university students: A randomized clinical trial.	Benjet et al., 2023	Colombia and Mexico	Undergrad	1319	78.7% female 21.3% male				Anxiety and Depression		Yes	4.5% (3027/66558) completed baseline assessment for eligibility determination. 3.1% (2088/66558) completed baseline survey and consented.	92.4% (411/445) began guided CBT, 91.1% began self-guided iCBT.	Out of 445 in guided CBT, 272 used less than 3 hours and 124 used more than 3 hours. Out of 439 in self-guided iCBT arm, 332 used less than 3 hours and 47 used more than 3 hours.		x	Cultural adaptation of Silvercloud materials. Invited students on clinic waitlists to participate in addition to general recruitment.
A pilot study of a mobile cognitive behavioral therapy for the treatment of eating disorders in university students	Bohrer et al., 2023	US	Combo (UG/G)	8	88% female, 12% male		X	x	ED symptoms (EPSI)	Clinical impairment (CIA)	Yes	7.74% 627/8100 invited to participate completed eligibility survey.			97.32% (109/112) of modules completed/submitted. 92.11% of weekly EPSI surveys submitted within the app. 100% of coaching sessions attended. 22.81% of daily logs completed (including meal logs and ED behaviors).
Understanding Mental Health App Use Among Community College Students: Web-Based Survey Study	Bouroughts et al., 2021	US	Community College	500	62.8% female, 34.2% male	X		X				11.5% (574/4985) responded to survey
Smartphone App to Address Loneliness Among College Students: Pilot Randomized Controlled Trial	Bruehlman-Senecal et al., 2020	US	Undergrad	221	59.3% female, 36.7% male, 4.1% nonbinary			X	loneliness levels	depression symptoms, anxiety symptoms, social anxiety symptoms, and sleep quality.	Partially	40.7% (905/2226) of interested students completed eligibility survey for enrollement in study. 53.3% of students invited to participate consented to study.	96% of participants created an app account within 4 weeks of getting access to app.		Participants on average viewed 36.0% (36.69/102) of content pages available in app.
Cognitive Behavioral Training Using a Mobile Application Reduces Body Image-Related Symptoms in High-Risk Female University Students: A Randomized Controlled Study	Cerea et al., 2021	Italy	Undergrad	240	86.7% female, 23.3% male				body dissatisfaction and BDD/ED symptoms		Yes
Money can’t buy happiness: A randomized controlled trial of a digital mental health app with versus without financial incentives	Chang et al., 2023	US	Undergrad	107	53.5% female, 41.9% male, 4.7% missing	X	X	X	app engagement	mental health and wellness (including anxiety symptoms, depressive symptoms, and emotion regulation difficulties)	No				Treatment group completed 49.83% of activites that were assigned to them.
An Evaluation of an Online Brief Mindfulness-Based Intervention in Higher Education: A Pilot Conducted at an Australian University and a British University	Chung et al., 2021	Australia and England	Combo (UG/G)	427	82% female, 16% male, 0.5% nonbinary				wellbeing, stress and mindfulness		Yes				50% of respondents completed all six mindfulness practices. Mean number of mindfulness practices was 4.34 (72%). 7% did not complete any mindfulness practices.	x
A pilot study of sleep scholar: A single-session, internet-based insomnia intervention for college students with a history of suicide ideation	Crosby et al., 2021	US	Undergrad	38	84% female, 13% male, 3% genderqueer female				depression and anxiety, fatigue, insomnia, beliefs and attitudes about sleep, suicide ideation		Yes	93.7% (771/822) completed eligbility survey.	65% (73/113) of eligible students did not enroll themselves and complete intervention.	32.93 minutes to complete SSI on average (range: 13.83–54.05)
Preferred treatment focus among college students with eating disorders and comorbid mental health problems in a digital cognitive‐behavioral guided self‐help program	D’Adamo et al., 2023	US	Undergrad	489	76.7% female, 23.3% male			X
Mindfulness-based online intervention on mental health among undergraduate nursing students during coronavirus disease 2019 pandemic in Beijing, China: A randomized controlled trial	Dai et al., 2022	China	Undergrad	120	79.7% female, 20.3% male				depression, anxiety, stress	mindfulness level, and perceived social support	Partially		100% of participants used intervention and did not drop out
Reach, adoption, and maintenance of online acceptance and commitment therapy at a university: An implementation case study.	Davis et al., 2024	US	Combo (UG/G)	1594	73.4% female, 26.6% Not Reported											x	General access across campus	The DMHI ACT Guide was implemented across campus in a southwestern state university. The authors describe recruitment staretgies, stakeholder partnerships, and maitenance efforts.
Evaluation of an App-Delivered Psychological Flexibility Skill Training Intervention for Medical Student Burnout and Well-being: Randomized Controlled Trial	Ditton et al., 2023	Australia	Professional (Dr, Pharm)	143	61.5% female, 35.7% male, 2.1% nonbinary				Exhausation	Cynicism and academic efficacy (secondary outcomes for burnout), Well-being, Psychological Flexibility and Inflexibility, Psychological Distress (Depression, Anxiety, and Stress)	No		75.5% (108/143) of consented participants started intervention.		63% (46/73) completed stage 1, and 29% (21/73) met the predefined adherence criteria (ie, completion of at least 4 stage 2 activities. Completion rates for stage 1 were higher for those in the indiviualized group (78%) than those in the non-individualized group (47%).
Does an Online Positive Psychological Intervention Improve Positive Affect in Young Adults During the COVID-19 Pandemic?	DuPont et al., 2023	US	Undergrad	250	69.2% female, 30.8% male			X	Positive affect, Psychological Well-being, Optimism, and Life Satisfaction, Perceived Social Support and Loneliness, and Negative Affect		No				90.1% (109/121) participants completed at least 6/8 writing prompts in the two weeks after the intervention.
Effectiveness of an 8-Week Web-Based Mindfulness Virtual Community Intervention for University Students on Symptoms of Stress, Anxiety, and Depression: Randomized Controlled Trial	El Morr et al., 2020	Canada	Undergrad	159	78.6% female, 20.1% male, 1.3% nonbinary/genderfluid		X	X	Stress, Anxiety, and Depression	mindfulness	Partially				54% of the students (n=36/67) completed at least 50% of the videos,
State-wide university implementation of an online platform for eating disorders screening and intervention.	Fitzsimmons-Craft et al., 2019	US	Combo (UG/G)	2402	82.4% female, 16.1% male, 0.4% transgender, 0.8% gender non-conforming, 0.3% prefer not to answer							43.9% of those offered StayingFit enrolled; 50.5% of those offered Student Bodies-Classic enrolled; and 47.8% of those offered SB-ED enrolled.	85.8% of participants enrolled in SB-ED intervention engaging with the intervention in some way following enrollment (e.g., completing session content, messaging coach).		SB-ED users completed an average of 7.48 of 63 possible sessions (SD = 13.59, median = 2.00) sessions, with 60.4% of users completing ≥ 2 sessions.	x	Missouri public universities (N=13)	The Missouri Eating Disorders Council voted to deploy the ED DMHIs in the Missouri public universities as a state-wide initiative. Authors describe deployment strategies used during implementation, stakeholder meetings, and developing different recruitment strategies for different campuses.
Mobile Mindfulness Meditation: a Randomised Controlled Trial of the Effect of Two Popular Apps on Mental Health	Flett et al., 2019	New Zealand	Undergrad	208	N/A				depressive symptoms, anxiety, and stress	mindfulness, resilience, flourishing, and college adjustment	Yes			Participants reported high app adherence between time 0 to time 1 (10 days), using their app on 8.24 days for Headspace users (SD = 2.02, range 2–10), on 8.00 days for Smiling Mind users (SD = 2.03, range 3–10). only 16.4% of Headspace, 15.4% of Smiling Mind, and 17.9% of the control app users reported using their app two or more times per week during the 30 day open access period.
Engagement and Effectiveness of a Healthy-Coping Intervention via Chatbot for University Students During the COVID-19 Pandemic: Mixed Methods Proof-of-Concept Study	Gabrielli et al., 2021	Italy	Undergrad	71	90% female, 10% male				stress, anxiety, mindfulness, engagement		Yes
Development and Feasibility of an Online Brief Emotion Regulation Training (BERT) Program for Emerging Adults	Gatto et al., 2022	US	Undergrad	36	85.71% female, 14.29% male				Emotional Dysregulation Symptoms (DERS, ERQ)	Psychological Functioning (Brief Adjustment Scale), positive and negative affect (Modified Differential Emotions Scale), Perceived Coronavirus Threat, Impact and Experiences			90.5% (38/42) began the Emotional Regulation Orientation part of program. 81.0% (34/42) began the Emotional Regulation Training part of the program.		59.4% (19/32) participants completed 100% of the ERT content	x	General access across campus	Authors conducted pre-implementation focus groups with stakeholders before implementing across campus. Authors also reported on costs associated with implementation and maitenance of DMHI.
A Digital Single-Session Intervention (Project Engage) to Address Fear of Negative Evaluation Among College Students: Pilot Randomized Controlled Trial	Ghosh et al., 2023	US	Undergrad	282	63.1% female, 35.1% male, 1.4% nonbinary, 0.3% another gender / Gender identity among participants who identify as LGBT: 0.7% Transgender, 1.8% Gender nonbinary, 1.1% Gender queer, 0% Third gender, 0% Two-spirited, 0.7% Agender, 10.9% a gender not listed	X		X	Affective outcomes (distress tolerance, intolerance of uncertainty, confidence, and intention to persist in science) and program acceptability	Student performance	Partially	93.4% (299/320) students who were invited to participate started the survey.
Longitudinal Impact of the myPlan App on Health and Safety Among College Women Experiencing Partner Violence	Glass et al., 2022	US	Combo (UG/G)	353	100% female		X	X	use and helpfulness of 34 safety strategies	past 6-months IPV and reproductive coercion (RC), past-week depression and suicide risk, substance misuse, and preparation for decision-making	No
A Mixed-Method Assessment of a 10-Day Mobile Mindfulness Intervention	Haliwa et al., 2021	US	Undergrad	139	80.60% female, 26% male, 0.7% other				trait and state mindfulness and mood		Partially
Effect of an internet- and app-based stress intervention compared to online psychoeducation in university students with depressive symptoms: Results of a randomized controlled trial	Harrer et al., 2021	Germany	Combo (UG/G)	200	85% female, 15% male				Depression symptoms (CES-D)	Anxiety, well-being, worrying, emotional exhaustion), modifiable risk and protective factors (self-compassion, resilience, self-esteem, negative beliefs about stress, positive belifs about stress, controllability beliefs about stress), and college-related outcomes (academic work impairment, work output, work cutback, college self-efficacy)	Yes				5.23/7 modules completed in intervention group on average
Using Meditation to Reduce Stress, Anxiety, and Depression in Nursing Students	Holden and O’Connell, 2023	US	Combo (UG/G)	195	92.3% female, 6.15% male, 0.05% nonbinary, 1% preferred not to report their sex		X	X	stress, anxiety, and depression		Yes	0.5% (326/55,286) of students who received the message clicked on the provided link. 59.8% (195/55,286) of students agreed to continue the process and were sent the official email inviting them to participate in the study with the link to the Qualtrics site, which included the informed consent.
Efficacy of the Mindfulness Meditation Mobile App “Calm” to Reduce Stress Among College Students: Randomized Controlled Trial	Huberty et al., 2019	US	Undergrad	88	89.7% female, 10.3% male	X		X	stress, mindfulness, & self-compassion	Health behaviors measured included sleep disturbance, alcohol consumption (ie, binge drinking), physical activity, and fruit and vegetable consumption	Yes	70% (230/329) of eligible students signed the informed consent.		average of 37.9 (SD 30.5) minutes of meditation per week over the course of the 8-week study. Over half of the participants (23/41, 56%) completed more than 30 minutes per week using the Calm app, with 22% (9/41) of participants meditating more than 60 minutes a week. Approximately one-third (14/41, 34%) of intervention participants continued to meditate during the follow-up period (12 weeks from…
Short-term effect of a smartphone application on the mental health of university students: A pilot study using a user-centered design self-monitoring application for mental health	Kajitani et al., 2020	Japan	Combo (UG/G)	68	29.9% female, 70.1% male				public stigma, depression, and general health		Partially			Forty percent of the subjects used the app for more than 7 days. The mean total screen time of the app was 9:03 ± 6:41 (min:sec). A histogram of the app’s screen time is shown in Fig 3B. Eighty-nine percent of subjects used the app for less than 15 min. The mean number of total actions was 161.91 ± 107.34. Sixty-six percent of subjects tapped or swiped the screen 100 to 300 times (Fig 3C). All su…
Examining the initial usability, acceptability and feasibility of a digital mental health intervention for college students in India	Kanuri et al., 2020	India	Combo (UG/G)	15	13.3% female, 86.7% male										53.7% (10.73/20) of sessions completed on average over 4-week period
Guided internet-based transdiagnostic individually tailored Cognitive Behavioral Therapy for symptoms of depression and/or anxiety in college students: A randomized controlled trial	Karyotaki et al., 2022	Netherlands	Combo (UG/G)	100	81% female, 19% male				Depression symptoms (PHQ-9) and Anxiety Symptoms (GAD-7)	quality of life, client satisfaction with treatment, university dropout, and educational achievement.	No				64.3% (4.50/7) of sessions completed on average. 19 participants (39.6%) completed all 7 sessions of the intervention, and 15 participants (31%) also completed the booster session.
Testing a brief, self-guided values affirmation for behavioral activation intervention during COVID-19	Kibbey et al., 2024	US	Undergrad	296	78.7% female, 21.3% male	X		X	affective and depressive symptoms, and behavioral activition	depression	Partially
Daily change patterns in mindfulness and psychological health: A pilot intervention	Kim et al., 2021	US	Undergrad	247	55% female, 30% male, 15% missing	X			subjective happiness, depression, anxiety, stress, and state mindfulness		Partially
Electronic bridge to mental health for college students: A randomized controlled intervention trial.	King et al., 2022	US	Combo (UG/G)	355	62.2% female, 35% male, 2.8% transgender/nonbinary			X				22.5% (40,334/178,879) of invited students completed the initial screening survey.	627 (37.5%) logged into the eBridge counseling site at least once, and 355 (21.2%) posted at least one message to the online counselor. 187(11.2%) posted one message on the online chat board.			x	College counseling centers/general availability	The effectiveness of eBridge was assessed after implementing the DMHI at four different universities. The sites had study counselors from their counseling centers trained to connect with students on eBridge app to facilitate linkage to other treatment services if needed.
A Pilot Implementation-Effectiveness Trial of a Single-Session Telehealth Workshop and Smartphone-Based Cognitive Behavioral Intervention for Managing Emotions Among College Students	Kleiman et al., 2022	US	Combo (UG/G)	177	78% female, 18.4% male, 3.6% nonbinary		X	X	anxiety, anger, depression, emotion reactivity, experiential avoidance, self-efficacy, momentary negative affect	anxiety, anger, depression, emotion reactivity, experiential avoidance, self-efficacy, momentary negative affect	Partially	74% (222/300) were eligible and willing to participate.		two key breakpoints, reflecting times where there was a notable decrease in exercise completion: at day 15, where 51.5% of the sample completed at least one exercise, and at day 41, where 36.1% of the sample completed at least one exercise. A follow-up ANOVA supported these breakpoints showing significant differences between (1) days 1–14, (2) days 15–40, and (3) days 41–56		x	College counseling centers	For the implementation-effectiveness study, treatement providers in college counseling center were trained to deliver the Unified Protocol workshop and use the adjunct EMI with clients. Recruitment methods using listservs are also described.
Effectiveness of an online positive psychology intervention among Tunisian healthcare students on mental health and study engagement during the Covid‐19 pandemic	Krifa et al., 2022	Tunisia	Professional/Graduate	366	94% female, 6% male				stress, anxiety, depression, emotional regulation, optimism, hope, study engagement, and subjective and psychological well-being.		Yes
A Three-Armed Randomized Controlled Trial to Evaluate the Effectiveness, Acceptance, and Negative Effects of StudiCare Mindfulness, an Internet- and Mobile-Based Intervention for College Students with No and “On Demand” Guidance	Küchler et al., 2023	Germany	Professional/Graduate	386	74.9% female, 25.1% male				mindfulness (Freiburg Mindfulness Inventory (FMI) )	mindfuless @ 4 weeks and 6 month post intervention, depression symptoms (PHQ=9), anxiety symptoms (GAD-7), stress (Perceived Stress Scale), well-being, academic outcomes, interoceptive sensibility, self-efficacy, cognitive fusion, emotion regulation, alexithymia, negative effects, intervention satisfaction and adherence	Yes				20.4% of UG (unguided) participants and 27.8% of GoD (guidance on demand) participants completed 5 of 7 modules. A total of 6 months after randomization (t3), 28.1% of UG and 39.3% of GoD fulfilled this definition.
Effectiveness, Acceptability, and Mechanisms of Change of the Internet-Based Intervention StudiCare Mindfulness for College Students: a Randomized Controlled Trial	Küchler et al., 2022	Germany, Switzerland, Austria	Combo (UG/G)	150	80.5% female, 19.5% male				mindfulness (Freiburg Mindfulness Inventory (FMI) )	stress, depression (PHQ-9), anxiety (GAD-7), quality of life, intervention satisfaction, and adherence	No				Participants of the IG had completed an average of 3.57 modules (SD = 1.55), which equals around 70% of the intervention. two-thirds of IG participants were adherent according to the “per protocol” definition (4 of 5 modules completed).
A randomised controlled trial of brief web-based acceptance and commitment Therapy on the general mental health, depression, anxiety and stress of college Students	Larsson et al., 2022	Ireland	Combo (UG/G)	174	79% female, 21% male				general mental health (GHQ-12)	Psychological Distress (Depression, Anxiety and Stress) + psychological flexibility (AAQ-2)
Uptake and effectiveness of a self-guided mobile app platform for college student mental health	Lattie et al., 2022	US	Combo (UG/G)	182	81.3% female, 15.4% male, 1.6% other, 1.6% decline to respond	X	X	X			No		64.3% (117/182) participants dowloaded and used the app at least once.		23.1% (27/117) of users accessed the psychoeducation lessons within the app. The number of lessons this subset of users accessed ranged from 1 to 12, with a mean of 3.04 lessons, and a median of 2 lessons.	x	General access across college campuses	College paid for pre-existing DMHI to be free and available for all students. Authors describe recruitment strategies to increase engagement with DMHI.
Examining an App-Based Mental Health Self-Care Program, IntelliCare for College Students	Lattie et al., 2020	US	Combo (UG/G)	21	80.9% female, 19.1% male	X	X	X	depression and anxiety literacy, knowledge about services, cognitive and behavioral response to stress		No			the IntelliCare for College Students program was used an average of 17.05 days over the 8-week study period (SD 8.12; range 4-25). Majority of participants (18/20, 90%) continued to use the app beyond the 8-week study period.
Preliminary outcomes from a single-session, asynchronous, online stress and anxiety management workshop for college students	Lee et al., 2023	US	Undergrad	131	80.92% female, 16.79% male, 0.76% transgender, 1.53% other	X	X	X	depression, anxiety, stress, and anxiety self-efficacy		No
Evaluating the effects of guided coaching calls on engagement and outcomes for online acceptance and commitment therapy	Levin, Krafft, Davis et al., 2020	US	Undergrad	136	72.4% female, 27.6% male				mental health symptoms (depression, various forms of anxiety, academic distress, and hostility) & positive mental health (emotional, psychological, and social well-being)	ACT processes of change (measured using: 7-item Acceptance and Action Questionnaire-II (AAQ-II; Bond et al., 2011) was used to assess overall psychological inflexibility. The 7-item Cognitive Fusion Questionnaire (CFQ; Gillanders et al., 2014) was used to assess cognitive fusion (the process of engaging with thoughts literally such that they have excessive influence on behavior). The 10-item acce…	No
Examining processes of change in an online acceptance and commitment therapy dismantling trial with distressed college students	Levin, Krafft, Twohig et al., 2020	US	Undergrad	161	72.4% female, 25.4% male, 2.2% other				mental health symptoms, psychological flexibility process		No
A randomized dismantling trial of the open and engaged components of acceptance and commitment therapy in an online intervention for distressed college students	Levin, Krafft, Hicks et al., 2020	US	Combo (UG/G)	182	72.4% female, 25.4% male, 2.2% other				The total distress score from the 34-item CCAPS	positive mental health, process of change outocmes (psychological inflexilibty, cognitive fusion, acceptance, values, committed action, program acceptibility)	Yes				The average number of sessions completed in each condition (out of a possible 12) were 9.22 for Open (SD = 3.39), 7.57 for Engaged (SD = 4.10), and 8.51 for Full (SD = 3.97). All 12 sessions: 53% Open, 37% Engaged, 42% Full. Half of sessions: 84% Open, 67% Engaged, 73% Full
The Impact of a Gamified Mobile Mental Health App (eQuoo) on Resilience and Mental Health in a Student Population: Large-Scale Randomized Controlled Trial	Litvin et al., 2023	England	Combo (UG/G)	1165	76.5% female, 21.5% male, 1.5% other, 0.4% missing				Resilience	Depression, anxiety, and attrition	No	8.6% (443/9000) emailed first wave invitation and 1.6% (724/100000) emailed second wave invitation participated.
The effects of short video app-guided loving-kindness meditation on college students’ mindfulness, self-compassion, positive psychological capital, and suicide ideation	Liu et al., 2023	China	Undergrad	74	39.2% male 60.8% female				mindfulness, self-compassion, positive psychological capital, and suicide ideation		No	19.1% (74/387) eligible students agreed to participate.
The effectiveness of a web-based positive psychology intervention in enhancing college students' mental well-being	Liu et al., 2021	China	Undergrad	1000	50% female, 50% male				general affect states (PANAS) (positive and negative affect)		No
College student engagement with mental health apps: analysis of barriers to sustained use	Melcher et al., 2020	US		100	70% female, 30% male						No
Filling the mental service gap on campus: an effectiveness trial testing the utility of app-based mindfulness psychological intervention for college students	Min et al., 2023	South Korea	Undergrad	455	83.8% female, 16.2% male				depression, anxiety, stress, positive affect, and satisfaction with life		No			75/200 used the app for less than 60 minutes over the course of a month. The average total duration of practice was 280.66 minutes (SD = 375.26) for other 125 students.
Assessing College Students' Perceptions of and Intentions to Use a Mobile App for Mental Health	Mitchell et al., 2022	US	Combo (UG/G)	169	40.2% male, 59.8% female			X			No
Evaluation of a mindfulness-based mobile application with college students: A pilot study	Moffitt-Carney et al., 2021	US		59	74.6% female, 25.4% male				anxiety (state and trait), mindfulness, depression, ADHD		No
StudiCare procrastination - Randomized controlled non-inferiority trial of a persuasive design-optimized internet- and mobile-based intervention with digital coach targeting procrastination in college students	Mutter et al., 2023	Germany		233	60% female, 40% male				Procrastination (Irrational Procrastination Scale (IPS))	Depression (PHQ-8), Anxiety (GAD-7), susceptibility to temptation, stress (Perceived Stress Scale), subjective study-related self-efficacy, social support	No				The adherence rate in the IG was 34%. On average, participants of the IG completed M = 2.83 (SD = 2.11) modules. 84% of participants completed the introduction, 72% the first module, 53% the second, 41% the third, 34% the fourth, and 24% the fifth module. 14% completed the optional module.
Development and Evaluation: A Behavioral Activation Mobile Application for Self-Management of Stress for College Students	Na et al., 2022	Korea	Undergrad	35	34.39% male, 65.71% female				symptoms of depression, anxiety, and stress		Yes
Emotional abuse moderates efficacy of an ecological momentary stress management intervention for college students.	Nguyen-Feng et al., 2019	US	Undergrad	382	77% female, 23% male			X	feasibility, positive affect, and psychological distress (depression, anxiety, stress symptoms, perceived stress, negative affect)		No				On average, participants completed 22.5 of 28 (80%) daily surveys/intervention tasks.
A gamified app for supporting undergraduate students’ mental health: A feasibility and usability study	Nicolaidou et al., 2022	Cyprus	Undergrad	74	40.55% female, 59.45% male						Yes
An online mindfulness-based intervention for undergraduate pharmacy students: Results of a mixed-methods feasibility study	O’Driscoll et al., 2019	Ireland	Undergrad	52	76.9% female, 23.1% male				stress, burntout, mental distress, emapthy	mindfulness	Yes	12.5% (139/1110) students offered the intervention registered.			Participants viewed 2.68 lessons on average. 52% of intervention participants viewed all 4 lessons and 73% viewed at least 2 lessons.	x	College Course	The online mindfulness course was offered to approximately 1100 undergraduate pharmacy students who were enrolled in four pharmacy schools on the island of Ireland for the 2016 to 2017 academic year.
A Social Anxiety Mobile Intervention for College Students Attending Therapy: A Usability and Acceptability Study	Oliveira et al., 2022	Portugal	Graduate	10	50% female, 50% male						Yes
Efficacy of the Mental Health App “Intellect” to Improve Body Image and Self-compassion in Young Adults: A Randomized Controlled Trial With a 4-Week Follow-up	Ong & Sundermann, 2022	Singapore	Unknown	310	68.7% female, 31.3% male				body image, body appreciation, internalizing ideals, and self-compassion		No			he user that took the shortest time to complete the 21 narrative tasks was 11 minutes and the user who took the longest was 17 minutes. The average time to complete all tasks was 12.9 minutes (M= 12.9, SD = 1.79). Most participants could do all tasks between 11 and 13 minutes.
Acceptability and utility of digital well‐being and mental health support for university students: A pilot study	Pankow et al., 2024	Canada	Combo (UG/G)	241	72.2% female, 16.18% male, 5.8% other identity, 1.66% prefer not to say			X						There was a significant drop off in DMHI logins over Week 1, followed by minor attrition over the next 7 weeks.		x	General access across campus/college counseling center	Pre-existing DMHI was adapted for use both as a student self-guided well-being support (well-being pathway) and as part of routine care at student wellness center (enhanced care pathway) at Student Wellness Services (SWS) Queen's University in Canada. Recruitment strategies after making available to public are described.
Exploring the feasibility and acceptability of the contents, design, and functionalities of an online intervention promoting mental health, wellbeing, and study skills in Higher Education students	Papadatou-Pastou et al., 2019	UK	Combo (UG/G)	13	69.2% female, 30.8% male						No					x	General access across campus	Evaluates the feasibility and acceptability of the DMHI with students prior to grant-funded implementation.
Assessing the Effectiveness and Utility of a Mindfulness-Based Ecological Momentary Intervention in College Students	Pavlacic et al., 2022	US	Undergrad	161	70.19% female, 29.81% male		X		daily levels of mindfulness, state emotion regulation, and positive and negative affect		No
Postsecondary student perceptions and preferences for the treatment of depression and anxiety: Comparison of internet-delivered cognitive behaviour therapy to face-to-face cognitive behaviour therapy and medication.	Peynenburg et al., 2020	Canada	Combo (UG/G)	314	50% female, 49.7% male, 0.3% prefer not to answer			X
Efficacy of the Digital Therapeutic Mobile App BioBase to Reduce Stress and Improve Mental Well-Being Among University Students: Randomized Controlled Trial	Ponzo et al., 2020	UK	Undergrad	146	63.01% female, 36.99%male				anxiety	perceived well-being	Yes		91.5% (54/59) downloaded the app in the intervention group	participants in the intervention group showed participants engaged with the app 21.9 of 29 days on average (median 26 days, IQR 13 days, range: 2-29 days). On average, participants engaged with the app 5.33 (SD=5.03) minutes per day (range: 2.13-28.68) over the 29 days of the intervention
Engagement and Usability of a Cognitive Behavioral Therapy Mobile App Compared With Web-Based Cognitive Behavioral Therapy Among College Students: Randomized Heuristic Trial	Purkayastha et al., 2020	US	Graduate	30	50% female, 50% male									average session duration was 3 min 34 seconds. 5% of the sessions lasted for about 3 min to 10 min, with an average session duration of 6 min. Furthermore, 10% of the sessions lasted between 10 min to 30 min, with an average session duration of 15 min and 24 screens per session. During the study duration, it was found that 16% of the sessions had a screen depth of 3 screens and lasted about 1 min…
A qualitative exploration of college students’ experiences using mobile apps to improve self-care during the COVID-19 pandemic	Quirk et al., 2023	US	Undergrad	265	60% female, 40% male	X	X	X	self-care goals, app choice, overall project experience, and perspectives on self-care		Unsure					x	College course	Students in upper-division psychology class assigned to engage with pre-existing apps as a self-care project.
Examining coaches' asynchronous written feedback in two blended ACT-based interventions for enhancing university students' wellbeing and reducing psychological distress: A randomized study	Räsänen et al., 2023	Finland	Undergrad	123	83.7% female, 16.3% male				well-being, psychological flexibility, mindfulness skills, perceived stress, and depression symptoms		Yes				85.4% of participants made it to the end of the intervention. 75% of participants completed all eight parts of the interventions. 70.5% of participants in the free-form feedback group (iACTa) and 79% of participants in the semi-structured group (iACTb) completed all modules.
Helping students cope with adversity: the influence of a web-based intervention on students’ self-efficacy and intentions to use wellness-related resources	Ray et al., 2021	US	Undergrad	382	63.1% female, 36.1% male, 0.8% self-reporting other genders		X		self-efficacy & behavioral intentions		Yes
Online mental health treatment use among college students at-risk for suicide	Reyes-Portillo et al., 2022	US	Undergrad	827	81% female, 18.7% male, 0.2% other/prefer not to disclose	X	X	X
What’s in a name? Branding of online mental health programming for university students.	Rith-Najarian et al., 2019	US	Combo (UG/G)	631/651	Study 1: 80.3% female, 19.7% male; Study 2: 74.5% female (binary), 25.5% male (by binary); 73.4% female (non-binary), 25.1% male (non-binary)	X		X
A Mindfulness-Based Intervention for Student Depression, Anxiety, and Stress: Randomized Controlled Trial	Ritvo et al., 2021	Canada	Undergrad	154	76% female, 22.7% male, 1.3% other		X	X	depression, anxiety, stress	mindfulness	Partially
Using Non-Specialist Providers to Improve Treatment Engagement in an Online Mindfulness Intervention in China	Rodriguez et al., 2020	China	Combo (UG/G)	54	N/A				mindfulness, depression, anxiety, and stress		Yes				51% of people in MIND completed the course. 71% of people in MIND+ completed the course.
Controlled Study of the Impact of a Virtual Program to Reduce Stigma Among University Students Toward People With Mental Disorders	Rodríguez-Rivas et al., 2021	Chile	Undergrad	40	80% female, 20% male				mental health stigma (as measured by stereotype toward schizophrenia and general mental health stigma)		Yes
A pilot test of Internet-delivered brief interactive training sessions for depression: Evaluating dropout, uptake, adherence, and outcome	Ruehlman and Karoly, 2023	US	Undergrad	52	57.7% female, 42.3% male				depression and cognitive distortions		Yes	46% of invited students enrolled in study			The average number of activities for program completers was 51 (adherence rate = 96%) while the median was 53 (100%). For partial program completers, the average number of completed activities was 39 (adherence = 73%) with a median of 44 completed activities (83%).
A Culturally Adapted Cognitive Behavioral Internet-Delivered Intervention for Depressive Symptoms: Randomized Controlled Trial	Salamanca-Sanabria et al., 2020	Columbia	Combo (UG/G)	214	71% female, 28.5% male				depression	anxiety	Yes		80% of participants began the intervention (module 1)		9.3% completed all modules. Average of 7.6 sessions completed per user
Unified Protocol for the Transdiagnostic Prevention of Emotional Disorders: Evaluation of a Brief, Online Course for College Freshmen	Sauer-Zavala et al., 2021	US	Undergrad	194	N/A			X	stress, negative affectivity, and quality of life	GPA (academic outcome)	No	12% (419/3490) students accessed study link in recruitment email. 7.3% consented to participate.	68.3% of participants randomized to the course started the intervention.		45.8% of participants completed the intervention.
App‐based mindfulness meditation reduces perceived stress and improves self‐regulation in working university students: A randomised controlled trial	Schulte‐Frankenfeld and Trautwein, 2022	Germany	Combo (UG/G)	64	64% female, 36% male				stress, self-regulation, life satisfaction	mindfulness & emotion regulation	Partially
A Local Community-Based Social Network for Mental Health and Well-being (Quokka): Exploratory Feasibility Study	Shih et al., 2021	US	Undergrad	277	approx 50% female, 50% male								26.7% (277/1038) individuals who signed up to participate completed the week 1 survey. User retention rates between 20-47% across the four weeks.			x	General access across campuses	The Quokka Challenge program was implementated across four college campuses. Authors describe selecting universities and campus coordinators for the program and recruitment strategies.
Efficacy of an online intervention for anxiety prevention: A clinical trial	Silva et al., 2023	Brazil	Combo (UG/G)	48	NA				anxiety, stress, and mindfulness		Partially
The Effect of Mental Health App Customization on Depressive Symptoms in College Students: Randomized Controlled Trial	Six et al., 2022	US	Undergrad	94	72.3% female, 23% male, 4.7% non-binary				depression & adherence rates	Anxiety and stress (these two were exploratory outcomes)	No	49.7% (93/187) students who were eligible enrolled			On average, participants completed 6.75 out of 7 modules and 6.28 out of 7 journal entries.
Effective Strategies for Crowd-Powered Cognitive Reappraisal Systems: A Field Deployment of the Flip*Doubt Web Application for Mental Health	Smith et al., 2021	US	Graduate	13	61.53% female, 38.47% male
Use of a Mobile Biofeedback App to Provide Health Coaching for Stress Self-management: Pilot Quasi-Experiment	Son et al., 2023	US	Combo (UG/G)	24	8.3% female, 91.7% male				depression, anxiety, heart rate, app engagement		No				50% (5/10) participants did not complete any breathing exercises.
Using Indirect Service-Learning to Promote Evidence-Based Digital Mental Health Tools on College Campuses	Stanger and Lucus, 2024	US	Undergrad	15	87.5% female, 12.5% male											x	College course/counseling center	A service-learning project was conducted with undergrads in college course. Students had to select one of eight mental health apps, used it, and then evaluated the app based on APA evaluation model. Students selected the four most favorable apps and then created promotional material for the college counseling center to use to promote the apps. The apps were recommended on the college counseling c…
Development of an Online Mind–Body Physical Activity Intervention for Young Adults during COVID-19: A Pilot Study	Strehli et al., 2023	US	Combo (UG/G)	21	81% female, 19% male				physical activitiy, stress, well-being		No			Participants spent a range of 2 to 48 h on the intervention’s Canvas webpage with a range of 19 to 44 video plays per module
A Novel Artificial Intelligence-Powered Emotional Intelligence and Mindfulness App (Ajivar) for the College Student Population During the COVID-19 Pandemic: Quantitative Questionnaire Study	Sturgill et al., 2021	US	Undergrad	99	69% female, 37% male				general wellness, anxiety, depression		Partially		98% of participants downloaded and interacted with app.	The mean total time on the app for the high engagers was 2069 (SD 1076) minutes versus 480 (SD 321) minutes among the low engagers. Mean total engagement for the group was 1424 (SD 1168) minutes.
The Effectiveness of a Brief Telehealth and Smartphone Intervention for College Students Receiving Traditional Therapy: Longitudinal Study Using Ecological Momentary Assessment Data	Taylor et al., 2022	US	Combo (UG/G)	173	78.6% female, 16.8% male,4.6% nonbinary/gender nonconforming		X	X	negative affect		Yes
The Efficacy of Guided and Unguided Game-Based Cognitive-Behavioral Therapy in Reducing Distress in College Students	Tomoiagă et al., 2022	Romania	Undergrad	139	87.76% female, 12.24% male				distress [negative functional and dysfunctional emotions], rational, and irrational cognitions		Partially
Digital interventions to address mental health needs in colleges: Perspectives of student stakeholders	Topooco et al., 2022	US	Combo (UG/G)	479	63.8% female, 31.9% male, 4.2% gender diverse	X
Effectiveness of the Minder Mobile Mental Health and Substance Use Intervention for University Students: Randomized Controlled Trial	Vereschagin et al., 2024	Canada	Graduate	1489	70.27% female, 24.47% male, 5.26% nonbinary			X	general anxiety symptomology, depressive symptomology, and alcohol consumption risk	changes in the frequency of substance use (cannabis, alcohol, opioids, and nonmedical stimulants) and mental well-being	Partially	64.9% (1489/2293) of those invited following screening enrolled in trial.	77.1% (573/743) of the intervention group for the minder app accessed at least 1 app component during the 30-day study period. More specifically, 73.8% (548/743) engaged in 1 or more chatbot activities, 21.8% (162/743) accessed the community component, 27.9% (207/743) completed the services survey, and 17.2% (128/743) accessed a peer coach.
Web-based training for post-secondary student well-being during the pandemic: a randomized trial	Wang and Farb, 2023	Canada	Undergrad	183	81.4% female, 18.6% male				stress coping (stress and stress mindset), mental health (positive and negative affect), depression, anxiety, positive coping (decentering and positive reappraisal), negative coping.		Partially
The effects of a mobile phone-based psychological intervention program on stress, anxiety and self-efficacy among undergraduate nursing students during clinical practice: A randomized controlled trial	Wang et al., 2022	China	Undergrad	114	85% female, 15% male				stress, self-efficacy, and anxiety		Yes				in the support module, 91.22 % (n = 52) completed the 56 target sessions, 5.26 % (n = 3) completed 53 sessions, and 91.22 % (n = 3.51) completed 50 sessions; in the education module, all participants completed the 8 target sessions; and in the reflection module, 80.70 % (n = 46) communicated with the clinical educators.
Promoting Graduate Student Mental Health During COVID-19: Acceptability, Feasibility, and Perceived Utility of an Online Single-Session Intervention	Wasil et al., 2021	US	Graduate	189	72.99% female, 24.14% male, 1.15% other, 1.72% prefer not to answer; remaining missing			X	secondary control, ability to handle COVID-19 changes and the impact of COVID-19 on quality of life, ability to handle challenges relating to COVID-19		Partially	46.8% (189/561) of students who clicked on the link consented to the intervention.		39.2 min for whole intervention on average	72% of users completed both modules (189263).	x	General access made available across campus	Authors made adaptation to pre-existing DMHI for undergraduates to develop a new DMHI for graduate students struggling to cope with the pandemic. The authors partnered with a university oragnization to send the DMHI link to students via listservs.
Effects of a Mobile and Web App (Thought Spot) on Mental Health Help-Seeking Among College and University Students: Randomized Controlled Trial	Wiljer et al., 2020	Canada	Combo (UG/G)	481	78.6% female; 18.9% male; 2.5% nonbinary				formal help-seeking intentions	informal help-seeking intentions and help-seeking behaviors, help-seeking attitudes, self-stigma, and self-efficacy	No		69.7% of consented participants in intervention group visited the DMHI.	70.1% (169/241) of users logged into thought spot at least once per day over 6 month trial of thought spot app
The efficacy and optimal matching of an Internet‐based acceptance and commitment therapy intervention for depressive symptoms among university students: A randomized controlled trial in China	Zhao et al., 2022	China	Undergrad	182	52.7% female, 47.3% male				depressive symptoms	positive mental health	Yes
